# Supplementary material for: Structural Characterization of an N-Acetyl Sugar Amidotransferase Involved in the Lipopolysaccharide Biosynthesis in Bacteria
Source: Int J Mol Sci. 2023 Oct 23;24(20):15491. doi: 10.3390/ijms242015491 (PMC10607449; doi:10.3390/ijms242015491)
Supplement: Supplementary file 1 [file ijms-24-15491-s001.zip]

Archive with 1 entries (1 files):
- ijms-2652149-supplementary.pdf
